# Supplementary material for: A New Biocontrol Agent Bacillus velezensis SF334 against Rubber Tree Fungal Leaf Anthracnose and Its Genome Analysis of Versatile Plant Probiotic Traits
Source: J Fungi (Basel). 2024 Feb 17;10(2):158. doi: 10.3390/jof10020158 (PMC10890420; doi:10.3390/jof10020158)
Supplement: Supplementary file 1 [file jof-10-00158-s001.zip]

Archive with 1 entries (1 files):
- jof-2863720-supplementary.pdf
